# Supplementary material for: Deletion of kinin receptor B2 enhances orthodontic tooth movement and alveolar bone remodeling
Source: PLoS One. 2025 Feb 28;20(2):e0318436. doi: 10.1371/journal.pone.0318436 (PMC11870366; doi:10.1371/journal.pone.0318436)
Supplement: S2 Dataset — (XLSX) [file pone.0318436.s002.xlsx]

## Sheet: Sheet1
Parameter	Mean ± SD Wild Type	Mean ± SD B2R-/-	P value	95% confidence interval
OTM	68.60 ± 21.59	128.2 ± 16.08	0.0011	-87.37 to -31.83
Alveolar Bone Loss	0.3501 ± 0.02867	0.4788 ± 0.07017	0.0053	-0.2068 to -0.5049
BMD	0.7289 ± 0.04103	0.6052 ± 0.1263	0.0707	-0.01320 to 0.2606
BV/TV	37.58 ± 12.12	24.42 ± 10.98	0.1096	-3.704 to 30.03
Tb.Th	93.21 ± 9.952	53.82 ± 11.59	0.0004	23.64 to 55.15
Tb.N	0.00522 ± 0.001183	0.004828 ± 0.003662	0.8255	-0.003576 to 0.004360
Tb.Sp	92.08 ± 9.965	91.04 ± 24.82	0.9327	-26.54 to 28.62
TRAP + cells (control side)	0.3333 ± 0.4880	1.063 ± 0.9287	0.0112	-1.280 to -0.1786
TRAP + cells (OTM side)	4.167 ± 3.451	10.79 ± 5.442	<0.0001	-9.686 to -3.559
ObN/BPm (control side)	28.33 ± 6.137	30.20 ± 8.877	0.4902	-7.313 to 3.580
ObN/BPm (OTM side)	33.22 ± 8.769	29.82 ± 5.659	0.1851	-1.714 to 8.511
RANKL (control side)	1.161 ± 0.6682	4.049 ± 2.131	0.0114	-4.949 to -0.8257
RANKL (OTM side)	1.198 ± 0.6412	3.390 ± 1.948	0.0280	-4.087 to -0.2971
OPG (control side)	1.080 ± 0.3834	1.900 ± 0.6205	0.0362	-1.572 to -0.06781
OPG (OTM side)	1.333 ± 0.4502	2.200 ± 0.8149	0.0458	-1.713 to -0.01990
RANKL/OPG (control side)	1.050 ± 0.3628	2.072 ± 0.7171	0.0217	-1.851 to -0.1931
RANKL/OPG (OTM side)	0.9899 ± 0.5263	1.193 ± 0.6831	0.5771	-0.9873 to 0.5814
RANK (control side)	1.033 ± 1.104	0.6833 ± 0.2563	0.4668	-0.6808 to 1.381
RANK (OTM side)	0.7800 ± 0.2683	1.400 ± 0.5000	0.0404	-1.205 to -0.03480
BDKRB1 (control side)	0.9583 ± 0.7344	2.461 ± 0.9005	0.0137	-2.616 to -0.3904
BDKRB1 (OTM side)	2.466 ± 1.015	2.136 ± 1.091	0.6195	-1.119 to 1.778
IL-1β (control side)	1.106 ± 0.4861	4.491 ± 2.544	0.0192	-6.057 to -0.7139
IL-1β (OTM side)	1.279 ± 0.6350	2.847 ± 0.7821	0.0083	-2.607 to -0.5293
TNF-⍺ (control side)	1.005 ± 0.4974	4.216 ± 2.786	0.0595	-6.592 to 0.1692
TNF-⍺ (OTM side)	1.601 ± 0.9726	3.779 ± 3.644	0.1876	-5.608 to 1.253
IL-6 (control side)	1.200 ± 0.9138	1.067 ± 0.2251	0.7355	-0.7321 to 0.9988
IL-6 (OTM side)	1.067 ± 0.8710	1.133 ± 0.2944	0.8626	-0.9030 to 0.7696
Osteoclast Counts (per well)	117.0 ± 36.24	177.4 ± 34.46	0.0270	-112.0 to -8.828
Resorbed Area	190700 ± 5595	270400 ± 27060	0.0075	-124000 to -35410
Cell Proliferation	0.0860 ± 0.009849	0.1103 ± 0.01124	0.0478	-0.04828 to -0.0003817
Alizarin Red Staining	1.261 ± 0.3013	1.193 ± 0.1721	0.5012	-0.1393 to 0.2763
